# Supplementary material for: Immunometabolic Modulatory Role of Naltrexone in BV-2 Microglia Cells
Source: Int J Mol Sci. 2021 Aug 5;22(16):8429. doi: 10.3390/ijms22168429 (PMC8395119; doi:10.3390/ijms22168429)
Supplement: Supplementary file 1 [file ijms-22-08429-s001.zip]

Archive with 1 entries (1 files):
- ijms-1285111-supplementary.pdf
